# Supplementary material for: Diversity of Mycorrhizal Fungi in Temperate Orchid Species: Comparison of Culture-Dependent and Culture-Independent Methods
Source: J Fungi (Basel). 2024 Jan 23;10(2):92. doi: 10.3390/jof10020092 (PMC10890429; doi:10.3390/jof10020092)
Supplement: Supplementary file 1 [file jof-10-00092-s001.zip]

Archive with 1 entries (1 files):
- jof-2819066-supplementary.pdf
